# Supplementary material for: Relational encoding promotes creative insight for problem-solving
Source: Mem Cognit. 2025 Jan 24;53(6):1820–35. doi: 10.3758/s13421-025-01685-1 (PMC13314911; doi:10.3758/s13421-025-01685-1)
Supplement: Supplementary file 1 — Supplementary file1 (XLSX 127 KB) [file 13421_2025_1685_MOESM1_ESM.xlsx]

## Sheet: Raw Blind Data
Blind Scoring				Other Data				Combined
Pnum	Completion	Creativity Pts		Pnum	Condition	Understood Task		Pnum	Condition	Completion	Creativity Pts	Understood Task		Exclusions:
12219	C	6		11321	1	Y		11321	1	P	2	Y		Control	6
12285	C	6		11327	1	Y		11327	1	P	2	Y		CD/CI	13
11321	P	2		11333	1	Y		11333	1	C	4	Y		RelEnc	8
11325	P	4		11339	1	Y		11339	1	C	3	Y		subtotal	27
11327	P	2		11345	1	Y		11345	1	C	6	Y		technical fault	13
11329	N	0		11351	1	Y		11351	1	N	2	Y		grand total	40
11331	P	4		11357	1	Y		11357	1	P	2	Y
11333	C	4		11363	1	Y		11363	1	P	6	Y
11335	C	3		11369	1	Y		11369	1	N	0	Y		original Ss:	185
11337	N	0		11375	1	Y		11375	1	C	4	Y		after excl:	145
11339	C	3		11382	1	Y		11382	1	I	8	Y
11341	P	2		11387	1	Y		11387	1	C	6	Y
11343	P	6		11393	1	N		11393	1	P	2	N
11345	C	6		11399	1	Y		11399	1	P	2	Y
11347	N	6		11405	1	Y		11405	1	P	4	Y
11349	P	4		11411	1	Y		11411	1	P	4	Y
11351	N	2		11417	1	Y		11417	1	P	4	Y
11353	I	8		11423	1	Y		11423	1	P	6	Y
11355	N	0		11429	1	Y		11429	1	N	4	Y
11357	P	2		11435	1	Y		11435	1	N	0	Y
11359	I	8		11441	1	Y		11441	1	C	6	Y
11361	P	4		11447	1	Y		11447	1	N	2	Y
11363	P	6		11453	1	N		11453	1	P	2	N
11365	C	4		11459	1	Y		11459	1	P	2	Y
11367	P	7		11465	1	Y		11465	1	P	5	Y
11369	N	0		11482	1	N		11482	1	N	2	N
11373	C	6		11488	1	Y		11488	1	C	6	Y
11375	C	4		11494	1	Y		11494	1	N	0	Y
11377	N	0		11500	1	Y		11500	1	C	2	Y
11382	I	8		11511	1	Y		11511	1	P	2	Y
11383	P	6		12160	1	Y		12160	1	I	8	Y
11385	P	2		12185	1	Y		12185	1	N	0	Y
11387	C	6		12188	1	Y		12188	1	P	4	Y
11389	N	0		12194	1	Y		12194	1	I	8	Y
11391	P	4		12197	1	Y		12197	1	N	2	Y
11393	P	2		12200	1	Y		12200	1	C	6	Y
11395	C	6		12203	1	Y		12203	1	C	7	Y
11397	N	0		12218	1	Y		12218	1	I	8	Y
11399	P	2		12219	1	Y		12219	1	C	6	Y
11401	C	2		12222	1	N		12222	1	C	7	N
11403	P	4		12228	1	N		12228	1	P	6	N
11405	P	4		12253	1	Y		12253	1	N	0	Y
11407	P	4		12273	1	Y		12273	1	P	4	Y
11409	P	8		12276	1	Y		12276	1	C	8	Y
11411	P	4		12285	1	Y		12285	1	C	6	Y
11413	C	6		12288	1	N		12288	1	P	2	N
11415	N	6		12291	1	Y		12291	1	P	4	Y
11417	P	4		12298	1	Y		12298	1	P	6	Y
11419	C	6		12302	1	Y		12302	1	N	2	Y
11421	I	9		12305	1	Y		12305	1	C	4	Y
11423	P	6		12315	1	Y		12315	1	P	6	Y
11425	N	0		12321	1	Y		12321	1	C	4	Y
11427	N	2		12334	1	Y		12334	1	P	2	Y
11429	N	4		12335	1	Y		12335	1	C	4	Y
11431	P	5		12341	1	Y		12341	1	P	2	Y
11435	N	0		12344	1	Y		12344	1	P	2	Y
11437	N	0		12350	1	Y		12350	1	P	2	Y
11439	I	8		12353	1	Y		12353	1	P	2	Y
11441	C	6		12356	1	Y		12356	1	I	8	Y
11443	P	2		12359	1	Y		12359	1	P	6	Y
11445	C	6		11323	3	Y		11323	3	#N/A	#N/A	Y
11447	N	2		11329	3	Y		11329	3	N	0	Y
11449	C	2		11335	3	Y		11335	3	C	3	Y
11451	C	6		11341	3	Y		11341	3	P	2	Y
11453	P	2		11347	3	Y		11347	3	N	6	Y
11459	P	2		11353	3	Y		11353	3	I	8	Y
11461	P	4		11359	3	Y		11359	3	I	8	Y
11465	P	5		11365	3	Y		11365	3	C	4	Y
11467	N	0		11371	3	Y		11371	3	#N/A	#N/A	Y
11469	P	6		11377	3	N		11377	3	N	0	N
11471	I	8		11383	3	N		11383	3	P	6	N
11473	C	9		11389	3	N		11389	3	N	0	N
11478	N	2		11395	3	Y		11395	3	C	6	Y
11480	I	8		11401	3	Y		11401	3	C	2	Y
11482	N	2		11407	3	Y		11407	3	P	4	Y
11484	N	4		11413	3	Y		11413	3	C	6	Y
11486	I	9		11419	3	Y		11419	3	C	6	Y
11488	C	6		11425	3	Y		11425	3	N	0	Y
11490	N	6		11431	3	Y		11431	3	P	5	Y
11492	P	4		11437	3	Y		11437	3	N	0	Y
11494	N	0		11443	3	N		11443	3	P	2	N
11498	I	8		11449	3	Y		11449	3	C	2	Y
11500	C	2		11461	3	N		11461	3	P	4	N
11504	P	5		11467	3	N		11467	3	N	0	N
11509	C	7		11478	3	Y		11478	3	N	2	Y
11511	P	2		11484	3	Y		11484	3	N	4	Y
11513	I	9		11490	3	N		11490	3	N	6	N
11515	C	5		11496	3	Y		11496	3	#N/A	#N/A	Y
11771	N	2		11504	3	Y		11504	3	P	5	Y
11933	P	4		11513	3	Y		11513	3	I	9	Y
12160	I	8		12161	3	Y		12161	3	P	2	Y
12161	P	2		12183	3	N		12183	3	N	2	N
12162	C	9		12186	3	Y		12186	3	C	6	Y
12183	N	2		12195	3	N		12195	3	P	2	N
12184	C	7		12198	3	Y		12198	3	P	4	Y
12185	N	0		12201	3	N		12201	3	C	3	N
12186	C	6		12217	3	Y		12217	3	P	4	Y
12187	N	0		12220	3	Y		12220	3	P	6	Y
12188	P	4		12226	3	Y		12226	3	C	8	Y
12193	C	6		12229	3	Y		12229	3	P	4	Y
12194	I	8		12254	3	Y		12254	3	P	6	Y
12195	P	2		12257	3	Y		12257	3	#N/A	#N/A	Y
12196	P	4		12274	3	Y		12274	3	I	8	Y
12197	N	2		12277	3	Y		12277	3	C	8	Y
12198	P	4		12283	3	Y		12283	3	C	5	Y
12200	C	6		12286	3	Y		12286	3	C	4	Y
12201	C	3		12289	3	Y		12289	3	P	2	Y
12202	P	2		12296	3	N		12296	3	P	2	N
12203	C	7		12299	3	Y		12299	3	P	6	Y
12217	P	4		12303	3	Y		12303	3	P	4	Y
12218	I	8		12312	3	Y		12312	3	P	6	Y
12220	P	6		12316	3	Y		12316	3	P	5	Y
12221	C	7		12342	3	Y		12342	3	P	6	Y
12222	C	7		12345	3	Y		12345	3	C	10	Y
12225	C	6		12348	3	Y		12348	3	P	6	Y
12226	C	8		12351	3	Y		12351	3	C	4	Y
12227	C	6		12354	3	N		12354	3	C	6	N
12228	P	6		12357	3	Y		12357	3	N	4	Y
12229	P	4		12360	3	N		12360	3	P	2	N
12230	N	0		11325	5	Y		11325	5	P	4	Y
12251	N	2		11331	5	Y		11331	5	P	4	Y
12252	C	7		11337	5	Y		11337	5	N	0	Y
12253	N	0		11343	5	Y		11343	5	P	6	Y
12254	P	6		11349	5	Y		11349	5	P	4	Y
12255	C	6		11355	5	Y		11355	5	N	0	Y
12258	P	2		11361	5	Y		11361	5	P	4	Y
12273	P	4		11367	5	Y		11367	5	P	7	Y
12274	I	8		11373	5	Y		11373	5	C	6	Y
12276	C	8		11385	5	Y		11385	5	P	2	Y
12277	C	8		11391	5	Y		11391	5	P	4	Y
12278	P	2		11397	5	Y		11397	5	N	0	Y
12283	C	5		11409	5	Y		11409	5	P	8	Y
12284	P	6		11415	5	Y		11415	5	N	6	Y
12286	C	4		11421	5	Y		11421	5	I	9	Y
12287	I	8		11427	5	Y		11427	5	N	2	Y
12288	P	2		11433	5	Y		11433	5	#N/A	#N/A	Y
12289	P	2		11439	5	Y		11439	5	I	8	Y
12290	I	10		11445	5	Y		11445	5	C	6	Y
12291	P	4		11451	5	Y		11451	5	C	6	Y
12296	P	2		11469	5	Y		11469	5	P	6	Y
12297	N	0		11471	5	Y		11471	5	I	8	Y
12298	P	6		11473	5	Y		11473	5	C	9	Y
12299	P	6		11480	5	Y		11480	5	I	8	Y
12302	N	2		11486	5	Y		11486	5	I	9	Y
12303	P	4		11492	5	Y		11492	5	P	4	Y
12304	C	8		11498	5	Y		11498	5	I	8	Y
12305	C	4		11509	5	Y		11509	5	C	7	Y
12312	P	6		11515	5	Y		11515	5	C	5	Y
12312	C	5		12162	5	Y		12162	5	C	9	Y
12313	I	8		12184	5	Y		12184	5	C	7	Y
12315	P	6		12187	5	N		12187	5	N	0	N
12316	P	5		12193	5	Y		12193	5	C	6	Y
12317	C	6		12196	5	N		12196	5	P	4	N
12320	P	6		12199	5	Y		12199	5	#N/A	#N/A	Y
12321	C	4		12202	5	Y		12202	5	P	2	Y
12333	P	4		12221	5	Y		12221	5	C	7	Y
12334	P	2		12227	5	Y		12227	5	C	6	Y
12335	C	4		12230	5	Y		12230	5	N	0	Y
12336	C	5		12252	5	Y		12252	5	C	7	Y
12341	P	2		12255	5	Y		12255	5	C	6	Y
12342	P	6		12258	5	Y		12258	5	P	2	Y
12343	P	4		12275	5	Y		12275	5	#N/A	#N/A	Y
12344	P	2		12278	5	Y		12278	5	P	2	Y
12345	C	10		12284	5	N		12284	5	P	6	N
12346	P	4		12287	5	Y		12287	5	I	8	Y
12348	P	6		12290	5	Y		12290	5	I	10	Y
12349	C	6		12297	5	N		12297	5	N	0	N
12350	P	2		12304	5	Y		12304	5	C	8	Y
12351	C	4		12313	5	Y		12313	5	I	8	Y
12353	P	2		12317	5	Y		12317	5	C	6	Y
12354	C	6		12320	5	N		12320	5	P	6	N
12355	C	6		12333	5	Y		12333	5	P	4	Y
12356	I	8		12336	5	Y		12336	5	C	5	Y
12357	N	4		12343	5	N		12343	5	P	4	N
12359	P	6		12346	5	Y		12346	5	P	4	Y
12360	P	2		12349	5	Y		12349	5	C	6	Y
12358	I	8		12352	5	N		12352	5	#N/A	#N/A	N
				12355	5	N		12355	5	C	6	N
				12358	5	Y		12358	5	I	8	Y

## Sheet: Cleaned Blind Data
Pnum	Condition	Completion	Creativity Pts	Understood Task
11321	1	P	2	Y
11327	1	P	2	Y			n
11333	1	C	4	Y		Control:	54	(condition 1)
11339	1	C	3	Y		CD/CI:	42	(condition 3)
11345	1	C	6	Y		RelEnc:	49	(condition 5)
11351	1	N	2	Y		total:	145
11357	1	P	2	Y
11363	1	P	6	Y
11369	1	N	0	Y
11375	1	C	4	Y
11382	1	I	8	Y
11387	1	C	6	Y
11399	1	P	2	Y
11405	1	P	4	Y
11411	1	P	4	Y
11417	1	P	4	Y
11423	1	P	6	Y
11429	1	N	4	Y
11435	1	N	0	Y
11441	1	C	6	Y
11447	1	N	2	Y
11459	1	P	2	Y
11465	1	P	5	Y
11488	1	C	6	Y
11494	1	N	0	Y
11500	1	C	2	Y
11511	1	P	2	Y
12160	1	I	8	Y
12185	1	N	0	Y
12188	1	P	4	Y
12194	1	I	8	Y
12197	1	N	2	Y
12200	1	C	6	Y
12203	1	C	7	Y
12218	1	I	8	Y
12219	1	C	6	Y
12253	1	N	0	Y
12273	1	P	4	Y
12276	1	C	8	Y
12285	1	C	6	Y
12291	1	P	4	Y
12298	1	P	6	Y
12302	1	N	2	Y
12305	1	C	4	Y
12315	1	P	6	Y
12321	1	C	4	Y
12334	1	P	2	Y
12335	1	C	4	Y
12341	1	P	2	Y
12344	1	P	2	Y
12350	1	P	2	Y
12353	1	P	2	Y
12356	1	I	8	Y
12359	1	P	6	Y
11329	3	N	0	Y
11335	3	C	3	Y
11341	3	P	2	Y
11347	3	N	6	Y
11353	3	I	8	Y
11359	3	I	8	Y
11365	3	C	4	Y
11395	3	C	6	Y
11401	3	C	2	Y
11407	3	P	4	Y
11413	3	C	6	Y
11419	3	C	6	Y
11425	3	N	0	Y
11431	3	P	5	Y
11437	3	N	0	Y
11449	3	C	2	Y
11478	3	N	2	Y
11484	3	N	4	Y
11504	3	P	5	Y
11513	3	I	9	Y
12161	3	P	2	Y
12186	3	C	6	Y
12198	3	P	4	Y
12217	3	P	4	Y
12220	3	P	6	Y
12226	3	C	8	Y
12229	3	P	4	Y
12254	3	P	6	Y
12274	3	I	8	Y
12277	3	C	8	Y
12283	3	C	5	Y
12286	3	C	4	Y
12289	3	P	2	Y
12299	3	P	6	Y
12303	3	P	4	Y
12312	3	P	6	Y
12316	3	P	5	Y
12342	3	P	6	Y
12345	3	C	10	Y
12348	3	P	6	Y
12351	3	C	4	Y
12357	3	N	4	Y
11325	5	P	4	Y
11331	5	P	4	Y
11337	5	N	0	Y
11343	5	P	6	Y
11349	5	P	4	Y
11355	5	N	0	Y
11361	5	P	4	Y
11367	5	P	7	Y
11373	5	C	6	Y
11385	5	P	2	Y
11391	5	P	4	Y
11397	5	N	0	Y
11409	5	P	8	Y
11415	5	N	6	Y
11421	5	I	9	Y
11427	5	N	2	Y
11439	5	I	8	Y
11445	5	C	6	Y
11451	5	C	6	Y
11469	5	P	6	Y
11471	5	I	8	Y
11473	5	C	9	Y
11480	5	I	8	Y
11486	5	I	9	Y
11492	5	P	4	Y
11498	5	I	8	Y
11509	5	C	7	Y
11515	5	C	5	Y
12162	5	C	9	Y
12184	5	C	7	Y
12193	5	C	6	Y
12202	5	P	2	Y
12221	5	C	7	Y
12227	5	C	6	Y
12230	5	N	0	Y
12252	5	C	7	Y
12255	5	C	6	Y
12258	5	P	2	Y
12278	5	P	2	Y
12287	5	I	8	Y
12290	5	I	10	Y
12304	5	C	8	Y
12313	5	I	8	Y
12317	5	C	6	Y
12333	5	P	4	Y
12336	5	C	5	Y
12346	5	P	4	Y
12349	5	C	6	Y
12358	5	I	8	Y

## Sheet: Tables
Creativity Points (CP):						Problem Completion (raw):							Creativity Points by Problem Completion:
Conditions	Avg CP	SD CP	n	SEM		Conditions	Ideal	Complete	Partial	No	Total		Scores	Avg CP	SD CP	n	SEM
Control	3.98148	2.37511	54	0.320205		Control	5	16	23	10	54		Ideal	8.26316	0.561951	19	0.128921
CD/CI	4.7619	2.4074	42	0.367021		CD/CI	4	14	17	7	42		Complete	5.70213	1.81677	47	0.265003
Rel Enc	5.53061	2.66225	49	0.376421		Rel Enc	10	17	16	6	49		Partial	4.01786	1.66778	56	0.222867
Total	4.73103	2.55293	145			Total	19	47	56	23	145		No	1.56522	1.99604	23	0.416204
													Total	4.73103	2.55293	145
						Problem Completion (%):
						Conditions	Ideal	Complete	Partial	No
						Control	0.0925926	0.296296	0.425926	0.185185
						CD/CI	0.0952381	0.333333	0.404762	0.166667
						Rel Enc	0.204082	0.346939	0.326531	0.122449
						Total	0.131034	0.324138	0.386207	0.158621

## Sheet: Pivot old
																									.
Creativity Points:						Problem Completion:							Creativity Points by Problem Completion:
Row Labels	Average of HC_Points	StdDevp of HC_Points	n	SEM		Count of HC_Completion	Column Labels						Row Labels	Average of HC_Points	StdDevp of HC_Points	n	SEM
1	3.62963	2.01197	54	0.273794		Row Labels	I	C	P	N	Grand Total		I	7.33333	0.699206	15	0.180534
3	4.36957	2.38071	46	0.351016		1	2	20	17	15	54		C	5.30357	1.59149	56	0.212672
5	4.76923	2.53904	52	0.352102		3	5	16	13	12	46		P	3.91111	1.90697	45	0.284275
Grand Total	4.24342	2.36475	152			5	8	20	15	9	52		N	1.72222	1.64336	36	0.273893
						Grand Total	15	56	45	36	152		Grand Total	4.24342	2.36475	152
						Count of HC_Completion	Column Labels
						Row Labels	I	C	P	N	Grand Total
						1	0.037037	0.37037	0.314815	0.277778	1
						3	0.108696	0.347826	0.282609	0.26087	1
						5	0.153846	0.384615	0.288462	0.173077	1
						Grand Total	0.0986842	0.368421	0.296053	0.236842	1
Creativity Points:						Problem Completion:							Creativity Points by Problem Completion:
Condition	Mean Creativity Points	StdDevp of HC_Points	n	SEM		Count of HC_Completion	Column Labels						Problem Completion	Mean Creativity Points	StdDevp of HC_Points	n	SEM
Control	3.62963	2.01197	54	0.273794		Row Labels	Ideal	Complete	Partial	No	Grand Total		Ideal	7.33333	0.699206	15	0.180534
CD/CI	4.36957	2.38071	46	0.351016		Control	2	20	17	15	54		Complete	5.30357	1.59149	56	0.212672
Rel Enc	4.76923	2.53904	52	0.352102		CD/CI	5	16	13	12	46		Partial	3.91111	1.90697	45	0.284275
Grand Total	4.24342	2.36475	152			Rel Enc	8	20	15	9	52		No	1.72222	1.64336	36	0.273893
						Grand Total	15	56	45	36	152		Grand Total	4.24342	2.36475	152
						expected:	5	18.6667	15	12	50.6667
						Count of HC_Completion	Column Labels
						Row Labels	Ideal	Complete	Partial	No	Grand Total
						Control	0.037037	0.37037	0.314815	0.277778	1
						CD/CI	0.108696	0.347826	0.282609	0.26087	1
						Rel Enc	0.153846	0.384615	0.288462	0.173077	1
						Grand Total	0.0986842	0.368421	0.296053	0.236842	1

## Sheet: CP ANOVA
Anova: Single Factor - Creativity Points			Alpha = 0.05
SUMMARY
Groups	Count	Sum	Average	Variance
Control	54	215	3.98148	5.64116
CD/CI	42	200	4.7619	5.79559
Rel Enc	49	271	5.53061	7.08759
ANOVA
Source of Variation	SS	df	MS	F	P-value	F crit
Between Groups	61.7057	2	30.8529	4.99667	0.007997	3.05983
Within Groups	876.805	142	6.17468
Total	938.51	144
Tukey-Kramer Post Hoc Test	Difference	n (group 1)	n (group 2)	SE	q	q-crit	p (from R)
Control & CD/CI	0.780423	54	42	0.361498	2.15886	3.33	0.281595
CD/CI & Rel Enc	0.768707	42	49	0.369479	2.08052	3.33	0.307862
Rel Enc & Control	1.54913	49	54	0.34667	4.46861	3.33	0.0054482
Eta-squared:	0.0657486	small

## Sheet: Chi-Squares
Chi-Square Goodness of Fit Tests - Problem Completion								Problem Completion:
								Conditions	Ideal	Complete	Partial	No	Total
CD/CI:	Obs	Exp	Exp2	Diff	Diff^2	Diff^2/Exp Fr		Control	5	16	23	10	54
Ideal	4	0.0925926	3.88889	0.111111	0.0123457	0.0031746		CD/CI	4	14	17	7	42
Complete	14	0.296296	12.4444	1.55556	2.41975	0.194444		Rel Enc	10	17	16	6	49
Partial	17	0.425926	17.8889	-0.888889	0.790123	0.0441684		Total	19	47	56	23	145
No	7	0.185185	7.77778	-0.777778	0.604938	0.0777778
								checked in R
Chi^2:	0.32					0.319565
p:	0.9563
df = 3
V =	0.057735
Rel Enc:	Obs	Exp	Exp2	Diff	Diff^2	Diff^2/Exp Fr
Ideal	10	0.0925926	4.53704	5.46296	29.844	6.57785
Complete	17	0.296296	14.5185	2.48148	6.15775	0.424131
Partial	16	0.425926	20.8704	-4.87037	23.7205	1.13656
No	6	0.185185	9.07407	-3.07407	9.44993	1.04142
Chi^2:	9.18					9.17997
p:	0.02699
df = 3
V =	0.29854
RE vs CDCI:	Obs	Exp prop	Exp convert	Diff	Diff^2	Diff^2/Exp
Ideal	10	0.0952381	4.66667	5.33333	28.4444	6.09524
Complete	17	0.333333	16.3333	0.666667	0.444444	0.0272109
Partial	16	0.404762	19.8333	-3.83333	14.6944	0.740896
No	6	0.166667	8.16667	-2.16667	4.69444	0.57483
Chi^2:	7.44					7.43818
p:	0.05917
df = 3
V =	0.285934

## Sheet: Raw Time Data
Pnum	Condition	Training Start	Support Start	Problem Start	End time	Start-End	Problem Duration	Support Duration	Creativity Pts	Prob Compl
12219	1	01:03:00		01:05:00	01:10:00	00:07:00	00:05:00		6	C
12222	1	03:04:00		03:07:00	03:13:00	00:09:00	00:06:00					Condition	Avg Start-End	SD Start-End	Avg Prob Dur	SD Prob Dur	SEM Prob Dur	Avg Supp Dur	SD Supp Dur	n
12225	1	04:14:00		04:17:00	04:20:00	00:06:00	00:03:00					Control	00:08:30	00:03:19.539000	00:05:36.923000	00:02:38.361000	00:00:31.057000	n/a	n/a	26	19
12228	1	06:15:00		06:17:00	06:25:00	00:10:00	00:08:00					CD/CI	00:19:43.846000	00:05:29.315000	00:07:27.692000	00:03:46.562000	00:00:44.433000	00:08:11.538000	00:02:47.157000	26	19
12253	1	12:17:00		12:19:00	12:25:00	00:08:00	00:06:00		0	N		Rel Enc	00:22:36.923000	00:07:04.290000	00:06:18.462000	00:02:19.705000	00:00:27.398000	00:13:20.769000	00:05:52.703000	26	18
12256	1	04:06:00		04:08:00	04:11:00	00:05:00	00:03:00													78	56
12273	1	10:16:00		10:18:00	10:21:00	00:05:00	00:03:00		4	P		Q1	00:04:00
12276	1	03:05:00		03:07:00	03:17:00	00:12:00	00:10:00		8	C		Q2	00:06:00
12279	1	06:08:00		06:11:00	06:20:00	00:12:00	00:09:00					Q3	00:08:00
12285	1	12:23:00		12:26:00	12:33:00	00:10:00	00:07:00		6	C		IQR	00:02:00
12288	1	01:06:00		01:10:00	01:14:00	00:08:00	00:04:00
12291	1	02:23:00		02:26:00	02:30:00	00:07:00	00:04:00		4	P		outlier -	00:01:00
12298	1	03:06:00		03:14:00	03:26:00	00:20:00	00:12:00		6	P		outlier +	00:11:00
12302	1	10:02:00		10:05:00	10:10:00	00:08:00	00:05:00		2	N
12305	1	10:32:00		10:35:00	10:38:00	00:06:00	00:03:00		4	C
12315	1	10:15:00		10:19:00	10:24:00	00:09:00	00:05:00		6	P
12321	1	03:04:00		03:06:00	03:09:00	00:05:00	00:03:00		4	C
12334	1	12:16:00		12:18:00	12:24:00	00:08:00	00:06:00		2	P
12335	1	03:03:00		03:07:00	03:11:00	00:08:00	00:04:00		4	C
12341	1	10:17:00		10:19:00	10:24:00	00:07:00	00:05:00		2	P
12344	1	12:30:00		12:33:00	12:45:00	00:15:00	00:12:00		2	P
12347	1	06:13:00		06:16:00	06:21:00	00:08:00	00:05:00
12350	1	01:02:00		01:05:00	01:09:00	00:07:00	00:04:00		2	P
12353	1	12:12:00		12:14:00	12:17:00	00:05:00	00:03:00		2	P
12356	1	03:02:00		03:04:00	03:10:00	00:08:00	00:06:00		8	I
12359	1	06:09:00		06:12:00	06:17:00	00:08:00	00:05:00		6	P
12217	3	12:10:00	12:13:00	12:20:00	12:29:00	00:19:00	00:09:00	00:07:00	4	P
12220	3	03:04:00	03:10:00	03:21:00	03:31:00	00:27:00	00:10:00	00:11:00	6	P
12223	3	04:11:00	04:15:00	04:24:00	04:29:00	00:18:00	00:05:00	00:09:00
12226	3	05:03:00	05:06:00	05:16:00	05:30:00	00:27:00	00:14:00	00:10:00	8	C
12229	3	06:16:00	06:18:00	06:26:00	06:29:00	00:13:00	00:03:00	00:08:00	4	P
12254	3	01:03:00	01:07:00	01:17:00	01:24:00	00:21:00	00:07:00	00:10:00	6	P
12257	3	05:02:00	05:05:00	05:11:00	05:14:00	00:12:00	00:03:00	00:06:00
12274	3	10:20:00	10:25:00	10:34:00	10:42:00	00:22:00	00:08:00	00:09:00	8	I
12277	3	03:05:00	03:07:00	03:12:00	03:21:00	00:16:00	00:09:00	00:05:00	8	C
12280	3	06:24:00	06:29:00	06:42:00	06:52:00	00:28:00	00:10:00	00:13:00
12283	3	11:04:00	11:09:00	11:19:00	11:27:00	00:23:00	00:08:00	00:10:00	5	C
12286	3	01:03:00	01:10:00	01:18:00	01:21:00	00:18:00	00:03:00	00:08:00	4	C
12289	3	02:17:00	02:22:00	02:30:00	02:42:00	00:25:00	00:12:00	00:08:00	2	P
12296	3	12:12:00	12:15:00	12:19:00	12:23:00	00:11:00	00:04:00	00:04:00
12299	3	03:09:00	03:14:00	03:20:00	03:28:00	00:19:00	00:08:00	00:06:00	6	P
12303	3	10:02:00	10:05:00	10:12:00	10:16:00	00:14:00	00:04:00	00:07:00	4	P
12312	3	10:55:00	11:02:00	11:08:00	11:13:00	00:18:00	00:05:00	00:06:00	6	P
12316	3	10:21:00	10:25:00	10:36:00	10:53:00	00:32:00	00:17:00	00:11:00	5	P
12322	3	06:15:00	06:19:00	06:35:00	06:40:00	00:25:00	00:05:00	00:16:00
12342	3	10:17:00	10:21:00	10:28:00	10:31:00	00:14:00	00:03:00	00:07:00	6	P
12345	3	03:06:00	03:09:00	03:15:00	03:28:00	00:22:00	00:13:00	00:06:00	10	C
12348	3	11:03:00	11:06:00	11:13:00	11:18:00	00:15:00	00:05:00	00:07:00	6	P
12351	3	01:04:00	01:09:00	01:20:00	01:27:00	00:23:00	00:07:00	00:11:00	4	C
12354	3	12:15:00	12:19:00	12:23:00	12:30:00	00:15:00	00:07:00	00:04:00
12357	3	03:02:00	03:05:00	03:13:00	03:17:00	00:15:00	00:04:00	00:08:00	4	N
12360	3	06:11:00	06:15:00	06:21:00	06:32:00	00:21:00	00:11:00	00:06:00
12218	5	12:26:00	12:30:00	12:37:00	12:41:00	00:15:00	00:04:00	00:07:00	8	I
12221	5	03:04:00	03:07:00	03:26:00	03:33:00	00:29:00	00:07:00	00:19:00	7	C
12224	5	04:14:00	04:17:00	04:29:00	04:34:00	00:20:00	00:05:00	00:12:00
12227	5	05:03:00	05:06:00	05:27:00	05:31:00	00:28:00	00:04:00	00:21:00	6	C
12230	5	06:18:00	06:20:00	06:26:00	06:30:00	00:12:00	00:04:00	00:06:00	0	N
12252	5	11:12:00	11:15:00	11:23:00	11:30:00	00:18:00	00:07:00	00:08:00	7	C
12255	5	01:03:00	01:07:00	01:20:00	01:26:00	00:23:00	00:06:00	00:13:00	6	C
12258	5	06:14:00	06:18:00	06:32:00	06:39:00	00:25:00	00:07:00	00:14:00	2	P
12275	5	12:15:00	12:18:00	12:26:00	12:31:00	00:16:00	00:05:00	00:08:00
12278	5	03:05:00	03:08:00	03:27:00	03:34:00	00:29:00	00:07:00	00:19:00	2	P
12284	5	11:04:00	11:05:00	11:15:00	11:19:00	00:15:00	00:04:00	00:10:00
12287	5	01:04:00	01:08:00	01:15:00	01:24:00	00:20:00	00:09:00	00:07:00	8	I
12290	5	02:25:00	02:28:00	02:45:00	02:54:00	00:29:00	00:09:00	00:17:00	10	I
12297	5	12:14:00	12:16:00	12:27:00	12:34:00	00:20:00	00:07:00	00:11:00
12304	5	10:31:00	10:34:00	10:44:00	10:50:00	00:19:00	00:06:00	00:10:00	8	C
12313	5	03:03:00	03:05:00	03:15:00	03:25:00	00:22:00	00:10:00	00:10:00	8	I
12317	5	12:18:00	12:22:00	12:28:00	12:33:00	00:15:00	00:05:00	00:06:00	6	C
12320	5	03:05:00	03:08:00	03:28:00	03:40:00	00:35:00	00:12:00	00:20:00
12333	5	11:04:00	11:06:00	11:22:00	11:33:00	00:29:00	00:11:00	00:16:00	4	P
12336	5	06:30:00	06:33:00	06:49:00	06:54:00	00:24:00	00:05:00	00:16:00	5	C
12343	5	12:23:00	12:27:00	12:49:00	12:55:00	00:32:00	00:06:00	00:22:00
12346	5	03:06:00	03:09:00	03:36:00	03:42:00	00:36:00	00:06:00	00:27:00	4	P
12349	5	11:03:00	11:07:00	11:18:00	11:24:00	00:21:00	00:06:00	00:11:00	6	C
12352	5	12:10:00	12:13:00	12:21:00	12:24:00	00:14:00	00:03:00	00:08:00
12355	5	03:01:00	03:02:00	03:10:00	03:13:00	00:12:00	00:03:00	00:08:00
12358	5	06:09:00	06:12:00	06:33:00	06:39:00	00:30:00	00:06:00	00:21:00	8	I

## Sheet: Cleaned Time Data
Pnum	Condition	Training Start	Support Start	Problem Start	End time	Start-End	Problem Duration	Support Duration	Creativity Pts	Prob Compl
12219	1	01:03:00		01:05:00	01:10:00	00:07:00	00:05:00		6	C
12222	1	03:04:00		03:07:00	03:13:00							Condition	Avg Start-End	SD Start-End	Avg Prob Dur	SD Prob Dur	SEM Prob Dur	Avg Supp Dur	SD Supp Dur	n			By Solution Score					By Condition
12225	1	04:14:00		04:17:00	04:20:00							Control	00:07:31.765000	00:01:48.411000	00:04:56.471000	00:01:47.060000	00:00:25.966000	n/a	n/a	17			I	C	P	N		Control	CD/CI	Rel Enc
12228	1	06:15:00		06:17:00	06:25:00							CD/CI	00:18:28	00:04:05.159000	00:06:12	00:02:27.319000	00:00:38.038000	00:08:00	00:01:51.098000	15			00:06:00	00:05:00	00:03:00	00:06:00		00:05:00	00:09:00	00:04:00
12253	1	12:17:00		12:19:00	12:25:00	00:08:00	00:06:00		0	N		Rel Enc	00:23:33.333000	00:06:22.376000	00:06:36.667000	00:02:01.993000	00:00:28.754000	00:13:46.667000	00:06:07.311000	18			00:08:00	00:10:00	00:04:00	00:05:00		00:06:00	00:10:00	00:07:00
12256	1	04:06:00		04:08:00	04:11:00															50			00:04:00	00:07:00	00:05:00	00:04:00		00:03:00	00:03:00	00:04:00
12273	1	10:16:00		10:18:00	10:21:00	00:05:00	00:03:00		4	P								Q1	00:04:00				00:09:00	00:03:00	00:06:00	00:04:00		00:10:00	00:07:00	00:04:00
12276	1	03:05:00		03:07:00	03:17:00	00:12:00	00:10:00		8	C								Q2	00:06:00				00:09:00	00:03:00	00:05:00			00:07:00	00:08:00	00:07:00
12279	1	06:08:00		06:11:00	06:20:00													Q3	00:08:00				00:10:00	00:04:00	00:04:00			00:04:00	00:09:00	00:06:00
12285	1	12:23:00		12:26:00	12:33:00	00:10:00	00:07:00		6	C								IQR	00:02:00				00:06:00	00:09:00	00:03:00			00:05:00	00:08:00	00:07:00
12288	1	01:06:00		01:10:00	01:14:00																			00:08:00	00:05:00			00:03:00	00:03:00	00:07:00
12291	1	02:23:00		02:26:00	02:30:00	00:07:00	00:04:00		4	P								outlier -	00:01:00					00:03:00	00:09:00			00:05:00	00:08:00	00:09:00
12298	1	03:06:00		03:14:00	03:26:00													outlier +	00:11:00					00:07:00	00:10:00			00:03:00	00:04:00	00:09:00
12302	1	10:02:00		10:05:00	10:10:00	00:08:00	00:05:00		2	N														00:07:00	00:03:00			00:06:00	00:05:00	00:06:00
12305	1	10:32:00		10:35:00	10:38:00	00:06:00	00:03:00		4	C														00:04:00	00:07:00			00:04:00	00:03:00	00:10:00
12315	1	10:15:00		10:19:00	10:24:00	00:09:00	00:05:00		6	P														00:07:00	00:08:00			00:05:00	00:05:00	00:05:00
12321	1	03:04:00		03:06:00	03:09:00	00:05:00	00:03:00		4	C														00:06:00	00:04:00			00:04:00	00:07:00	00:11:00
12334	1	12:16:00		12:18:00	12:24:00	00:08:00	00:06:00		2	P														00:06:00	00:05:00			00:03:00	00:04:00	00:05:00
12335	1	03:03:00		03:07:00	03:11:00	00:08:00	00:04:00		4	C														00:05:00	00:03:00			00:06:00		00:06:00
12341	1	10:17:00		10:19:00	10:24:00	00:07:00	00:05:00		2	P														00:05:00	00:05:00			00:05:00		00:06:00
12344	1	12:30:00		12:33:00	12:45:00																			00:06:00	00:07:00					00:06:00
12347	1	06:13:00		06:16:00	06:21:00																				00:07:00
12350	1	01:02:00		01:05:00	01:09:00	00:07:00	00:04:00		2	P															00:11:00
12353	1	12:12:00		12:14:00	12:17:00	00:05:00	00:03:00		2	P		Anova: Single Factor - Conditions													00:06:00
12356	1	03:02:00		03:04:00	03:10:00	00:08:00	00:06:00		8	I
12359	1	06:09:00		06:12:00	06:17:00	00:08:00	00:05:00		6	P		SUMMARY
12217	3	12:10:00	12:13:00	12:20:00	12:29:00	00:19:00	00:09:00	00:07:00	4	P		Groups	Count	Sum	Average	Variance							Mean	SD	SEM	n
12220	3	03:04:00	03:10:00	03:21:00	03:31:00	00:27:00	00:10:00	00:11:00	6	P		Control	17	0.0583333	0.00343137	1.53541e-06						Ideal	00:07:25.714000	00:02:08.952000	00:00:48.739000	7
12223	3	04:11:00	04:15:00	04:24:00	04:29:00							CD/CI	15	0.0645833	0.00430556	2.9073e-06						Complete	00:05:50	00:02:02.186000	00:00:28.800000	18
12226	3	05:03:00	05:06:00	05:16:00	05:30:00							Rel Enc	18	0.0826389	0.00459105	1.99363e-06						Partial	00:05:42.857000	00:02:19.612000	00:00:30.466000	21
12229	3	06:16:00	06:18:00	06:26:00	06:29:00	00:13:00	00:03:00	00:08:00	4	P												No	00:04:45	00:00:57.446000	00:00:28.723000	4
12254	3	01:03:00	01:07:00	01:17:00	01:24:00	00:21:00	00:07:00	00:10:00	6	P
12257	3	05:02:00	05:05:00	05:11:00	05:14:00							ANOVA
12274	3	10:20:00	10:25:00	10:34:00	10:42:00	00:22:00	00:08:00	00:09:00	8	I		Source of Variation	SS	df	MS	F	P-value	F crit
12277	3	03:05:00	03:07:00	03:12:00	03:21:00	00:16:00	00:09:00	00:05:00	8	C		Between Groups	1.2568e-05	2	6.28401e-06	2.97849	0.0605485	3.19506
12280	3	06:24:00	06:29:00	06:42:00	06:52:00							Within Groups	9.91604e-05	47	2.1098e-06
12283	3	11:04:00	11:09:00	11:19:00	11:27:00	00:23:00	00:08:00	00:10:00	5	C
12286	3	01:03:00	01:10:00	01:18:00	01:21:00	00:18:00	00:03:00	00:08:00	4	C		Total	0.000111728	49
12289	3	02:17:00	02:22:00	02:30:00	02:42:00
12296	3	12:12:00	12:15:00	12:19:00	12:23:00
12299	3	03:09:00	03:14:00	03:20:00	03:28:00	00:19:00	00:08:00	00:06:00	6	P
12303	3	10:02:00	10:05:00	10:12:00	10:16:00	00:14:00	00:04:00	00:07:00	4	P
12312	3	10:55:00	11:02:00	11:08:00	11:13:00	00:18:00	00:05:00	00:06:00	6	P
12316	3	10:21:00	10:25:00	10:36:00	10:53:00							Anova: Single Factor - Solution Scores
12322	3	06:15:00	06:19:00	06:35:00	06:40:00
12342	3	10:17:00	10:21:00	10:28:00	10:31:00	00:14:00	00:03:00	00:07:00	6	P		SUMMARY
12345	3	03:06:00	03:09:00	03:15:00	03:28:00							Groups	Count	Sum	Average	Variance
12348	3	11:03:00	11:06:00	11:13:00	11:18:00	00:15:00	00:05:00	00:07:00	6	P		Ideal	7	0.0361111	0.00515873	2.22755e-06
12351	3	01:04:00	01:09:00	01:20:00	01:27:00	00:23:00	00:07:00	00:11:00	4	C		Complete	18	0.0729167	0.00405093	1.99993e-06
12354	3	12:15:00	12:19:00	12:23:00	12:30:00							Partial	21	0.0833333	0.00396825	2.61106e-06
12357	3	03:02:00	03:05:00	03:13:00	03:17:00	00:15:00	00:04:00	00:08:00	4	N		No	4	0.0131944	0.00329861	4.42065e-07
12360	3	06:11:00	06:15:00	06:21:00	06:32:00
12218	5	12:26:00	12:30:00	12:37:00	12:41:00	00:15:00	00:04:00	00:07:00	8	I
12221	5	03:04:00	03:07:00	03:26:00	03:33:00	00:29:00	00:07:00	00:19:00	7	C		ANOVA
12224	5	04:14:00	04:17:00	04:29:00	04:34:00							Source of Variation	SS	df	MS	F	P-value	F crit
12227	5	05:03:00	05:06:00	05:27:00	05:31:00	00:28:00	00:04:00	00:21:00	6	C		Between Groups	1.08169e-05	3	3.60565e-06	1.64362	0.192337	2.80684
12230	5	06:18:00	06:20:00	06:26:00	06:30:00	00:12:00	00:04:00	00:06:00	0	N		Within Groups	0.000100911	46	2.19373e-06
12252	5	11:12:00	11:15:00	11:23:00	11:30:00	00:18:00	00:07:00	00:08:00	7	C
12255	5	01:03:00	01:07:00	01:20:00	01:26:00	00:23:00	00:06:00	00:13:00	6	C		Total	0.000111728	49
12258	5	06:14:00	06:18:00	06:32:00	06:39:00	00:25:00	00:07:00	00:14:00	2	P
12275	5	12:15:00	12:18:00	12:26:00	12:31:00
12278	5	03:05:00	03:08:00	03:27:00	03:34:00	00:29:00	00:07:00	00:19:00	2	P
12284	5	11:04:00	11:05:00	11:15:00	11:19:00
12287	5	01:04:00	01:08:00	01:15:00	01:24:00	00:20:00	00:09:00	00:07:00	8	I
12290	5	02:25:00	02:28:00	02:45:00	02:54:00	00:29:00	00:09:00	00:17:00	10	I
12297	5	12:14:00	12:16:00	12:27:00	12:34:00
12304	5	10:31:00	10:34:00	10:44:00	10:50:00	00:19:00	00:06:00	00:10:00	8	C
12313	5	03:03:00	03:05:00	03:15:00	03:25:00	00:22:00	00:10:00	00:10:00	8	I
12317	5	12:18:00	12:22:00	12:28:00	12:33:00	00:15:00	00:05:00	00:06:00	6	C
12320	5	03:05:00	03:08:00	03:28:00	03:40:00													r^2 =	0.1619
12333	5	11:04:00	11:06:00	11:22:00	11:33:00	00:29:00	00:11:00	00:16:00	4	P								r =	0.402368
12336	5	06:30:00	06:33:00	06:49:00	06:54:00	00:24:00	00:05:00	00:16:00	5	C								p =	0.0038
12343	5	12:23:00	12:27:00	12:49:00	12:55:00
12346	5	03:06:00	03:09:00	03:36:00	03:42:00	00:36:00	00:06:00	00:27:00	4	P
12349	5	11:03:00	11:07:00	11:18:00	11:24:00	00:21:00	00:06:00	00:11:00	6	C
12352	5	12:10:00	12:13:00	12:21:00	12:24:00
12355	5	03:01:00	03:02:00	03:10:00	03:13:00
12358	5	06:09:00	06:12:00	06:33:00	06:39:00	00:30:00	00:06:00	00:21:00	8	I
														Problem Duration	Creativity Pts
													Problem Duration	1
													Creativity Pts	0.402412	1

## Sheet: Chi-Squares propx2
Chi-Square Goodness of Fit Tests							Problem Completion:
							Count of HC_Completion	Column Labels
CD/CI:	Obs	Exp					Row Labels	Ideal	Complete	Partial	No	Grand Total
Ideal	0.108696	0.037037					Control	2	20	17	15	54
Complete	0.347826	0.37037					CD/CI	5	16	13	12	46
Partial	0.282609	0.314815					Rel Enc	8	20	15	9	52
No	0.26087	0.277778					Grand Total	15	56	45	36	152
Chi^2:
p:
Rel Enc:	Obs	Exp
Ideal	0.153846	0.037037
Complete	0.384615	0.37037
Partial	0.288462	0.314815
No	0.173077	0.277778
Chi^2:
p:

## Sheet: Chi-Squares freq
Chi-Square Goodness of Fit Tests							Problem Completion:
							Count of HC_Completion	Column Labels
CD/CI:	Obs	Exp					Row Labels	Ideal	Complete	Partial	No	Grand Total
Ideal	5	2					Control	2	20	17	15	54
Complete	16	20					CD/CI	5	16	13	12	46
Partial	13	17					Rel Enc	8	20	15	9	52
No	12	15					Grand Total	15	56	45	36	152
Chi^2:
p:
Rel Enc:	Obs	Exp
Ideal	8	2
Complete	20	20
Partial	15	17
No	9	15
Chi^2:
p:
